# Supplementary material for: Modeling Patient-Specific CAR-T Cell Dynamics: Multiphasic Kinetics via Phenotypic Differentiation
Source: Cancers (Basel). 2022 Nov 14;14(22):5576. doi: 10.3390/cancers14225576 (PMC9688514; doi:10.3390/cancers14225576)
Supplement: Supplementary file 1 [file cancers-14-05576-s001.zip]

Archive with 1 entries (1 files):
- cancers-1958701-sm.pdf
